# Supplementary material for: Extraction optimization and influences of drying methods on antioxidant activities of polysaccharide from cup plant (Silphium perfoliatum L.)
Source: PLoS One. 2017 Aug 24;12(8):e0183001. doi: 10.1371/journal.pone.0183001 (PMC5570291; doi:10.1371/journal.pone.0183001)
Supplement: S1 Dataset — (XLS) [file pone.0183001.s001.xls]

## Sheet: Single-factor experiments
Extraction Optimization and Influences of Drying Methods on Antioxidant Activities of Polysaccharide from Cup Plant (Silphium perfoliatum L.)
Hong-Mei Shang1,2¶, Hai-Zhu Zhou1,2¶, Ran Li1, Meng-Ying Duan1, Hong-Xin Wu3, Yu-Jie Lou1,2∗
Supporting Information S1 Dataset: Single-factor experiments for CPP extraction
A	Water to raw material ratio
	Water to raw material ratio (mL/g)	Polysaccharide yield 1 (%)	Polysaccharide yield 2 (%)	Polysaccharide yield 3 (%)	Mean of polysaccharide yield (%)	Standard deviation
	0
	10	5.323	5.613	5.354	5.43	0.13
	15	6.531	6.793	6.716	6.68	0.11
	20	6.724	6.874	6.532	6.71	0.14
	25	6.821	6.902	6.617	6.78	0.12
	30	6.817	6.995	6.678	6.83	0.13
B	Extraction time
	Extraction time (min)	Polysaccharide yield 1 (%)	Polysaccharide yield 2 (%)	Polysaccharide yield 3 (%)	Mean of polysaccharide yield (%)	Standard deviation
	30
	40	4.921	5.237	4.932	5.03	0.15
	50	5.669	5.959	5.742	5.79	0.12
	60	6.803	6.959	6.668	6.81	0.12
	70	6.812	6.948	6.61	6.79	0.14
	80	6.709	6.904	6.637	6.75	0.11
C	Extractiontemperature
	Extractiontemperature (℃)	Polysaccharide yield 1 (%)	Polysaccharide yield 2 (%)	Polysaccharide yield 3 (%)	Mean of polysaccharide yield (%)	Standard deviation
	50
	60	4.225	4.13	4.005	4.12	0.09
	70	4.873	5.03	4.737	4.88	0.12
	80	5.734	5.73	5.456	5.64	0.13
	90	6.906	6.999	6.645	6.85	0.15
	100	6.682	6.93	6.668	6.76	0.12
	CPP, polysaccharide from cup plant.
