# Supplementary material for: Extraction optimization and influences of drying methods on antioxidant activities of polysaccharide from cup plant (Silphium perfoliatum L.)
Source: PLoS One. 2017 Aug 24;12(8):e0183001. doi: 10.1371/journal.pone.0183001 (PMC5570291; doi:10.1371/journal.pone.0183001)
Supplement: S2 Dataset — (XLS) [file pone.0183001.s002.xls]

## Sheet: Solubility
Extraction Optimization and Influences of Drying Methods on Antioxidant Activities of Polysaccharide from Cup Plant (Silphium perfoliatum L.)
Hong-Mei Shang1,2¶, Hai-Zhu Zhou1,2¶, Ran Li1, Meng-Ying Duan1, Hong-Xin Wu3, Yu-Jie Lou1,2∗
Supporting Information S2 Dataset: Solubility of CPP
	Temperature (℃)	HD-CPP 1	HD-CPP 2	HD-CPP 3	Mean of HD-CPP	VD-CPP 1	VD-CPP 2	VD-CPP 3	Mean of VD-CPP	FD-CPP 1	FD-CPP 2	FD-CPP 3	Mean of FD-CPP	Standard deviation of HD-CPP	Standard deviation of VD-CPP	Standard deviation of FD-CPP
	0
	20	15.36	15.13	14.12	14.87	10.56	10.69	9.6	10.2833	1.58	2.14	1.1	1.60667	0.541	0.483	0.424
	40	2.33	2.99	2.33	2.55	1.02	1.21	1.06	1.09667	0.37	0.42	0.36	0.383333	0.309	0.082	0.025
	60	1.56	1.68	1.08	1.44	0.62	0.75	0.61	0.66	0.32	0.37	0.32	0.336667	0.258	0.062	0.024
	80	0.52	0.5	0.42	0.48	0.35	0.4	0.33	0.36	0.3	0.32	0.28	0.3	0.042	0.026	0.016
	100	0.45	0.47	0.38	0.433333	0.31	0.37	0.3	0.326667	0.26	0.27	0.25	0.26	0.037	0.031	0.01
	120
CPP, polysaccharide from cup plant; HD-CPP, polysaccharide obtained by hot air drying; VD-CPP, polysaccharide obtained by vacuum drying; FD-CPP, polysaccharide obtained by freeze drying.
